# Supplementary material for: Relationship Between Socioeconomic Status and Organized Sports Among Primary School Children: A Gender-Based Analysis of Sports Participation
Source: Sports (Basel). 2025 May 28;13(6):165. doi: 10.3390/sports13060165 (PMC12196842; doi:10.3390/sports13060165)
Supplement: Supplementary file 1 [file sports-13-00165-s001.zip]

Archive with 1 entries (1 files):
- sports-3572151-supplementary.pdf
